# Supplementary material for: N6-methyladenosine Regulator-Mediated Immune Genes Identify Breast Cancer Immune Subtypes and Predict Immunotherapy Efficacy
Source: Front Genet. 2021 Dec 17;12:790888. doi: 10.3389/fgene.2021.790888 (PMC8718791; doi:10.3389/fgene.2021.790888)
Supplement: Supplementary file 1 [file Table1.XLS]

## Sheet: Sheet1
Gene
ARHGEF3
CHI3L1
COPS6
CREB5
DYNLT1
EIF4EBP1
GBP1
GLUL
GRAMD1C
GSAP
HLA-DOB
JAK1
KDM4B
LAMP3
MKRN1
NFKBIE
PLXNB1
PNN
RGS20
RPL27A
SH2D2A
SHMT2
SKP1
STX7
ITM2C
PHKA1
DST
MOB3B
