# Supplementary material for: N6-methyladenosine Regulator-Mediated Immune Genes Identify Breast Cancer Immune Subtypes and Predict Immunotherapy Efficacy
Source: Front Genet. 2021 Dec 17;12:790888. doi: 10.3389/fgene.2021.790888 (PMC8718791; doi:10.3389/fgene.2021.790888)
Supplement: Supplementary file 2 [file Table2.XLS]

## Sheet: Sheet1
id	coef	HR	HR.95L	HR.95H	p value
COPS6	-0.571914	0.564444	0.356571	0.893503	0.0146678
MKRN1	-0.511698	0.599477	0.371209	0.968113	0.0363955
CREB5	-0.395647	0.673245	0.416602	1.08799	0.10618
RPL27A	-0.376505	0.686256	0.494893	0.951614	0.0239888
SH2D2A	-0.225573	0.798059	0.550184	1.15761	0.234556
JAK1	-0.212318	0.808708	0.562511	1.16266	0.251674
GLUL	-0.177374	0.837466	0.663949	1.05633	0.134302
PNN	-0.172844	0.841269	0.556374	1.27205	0.4126
GSAP	-0.132009	0.876333	0.566197	1.35635	0.55363
KDM4B	-0.119752	0.88714	0.665322	1.18291	0.414657
ARHGEF3	-0.108293	0.897365	0.667845	1.20576	0.472448
PLXNB1	-0.103647	0.901543	0.668718	1.21543	0.496511
GRAMD1C	-0.0938968	0.910377	0.602612	1.37532	0.655559
HLA-DOB	-0.0830112	0.920341	0.648392	1.30635	0.642273
DST	-0.0756785	0.927114	0.707445	1.21499	0.583339
GBP1	-0.0639589	0.938044	0.746309	1.17904	0.583531
ITM2C	-0.0639048	0.938094	0.756647	1.16305	0.560102
MOB3B	-0.0583086	0.943359	0.693347	1.28352	0.710527
LAMP3	-0.0153254	0.984791	0.750662	1.29195	0.911898
CHI3L1	-0.0115518	0.988515	0.879501	1.11104	0.846361
NFKBIE	0.0482088	1.04939	0.73307	1.5022	0.792243
PHKA1	0.110127	1.11642	0.801386	1.5553	0.515021
SHMT2	0.139908	1.15017	0.821973	1.60941	0.414372
EIF4EBP1	0.222807	1.24958	1.05851	1.47514	0.00850003
SKP1	0.424025	1.5281	1.02059	2.28797	0.0394992
DYNLT1	0.438201	1.54992	1.12286	2.1394	0.00770828
RGS20	0.601006	1.82395	1.10235	3.01793	0.0193239
STX7	0.6671	1.94858	1.24511	3.0495	0.00350813
