# Supplementary material for: N6-methyladenosine Regulator-Mediated Immune Genes Identify Breast Cancer Immune Subtypes and Predict Immunotherapy Efficacy
Source: Front Genet. 2021 Dec 17;12:790888. doi: 10.3389/fgene.2021.790888 (PMC8718791; doi:10.3389/fgene.2021.790888)
Supplement: Supplementary file 3 [file Table3.XLS]

## Sheet: Sheet1
id	m6A-IS	Group
TCGA-B6-A0I2	0.104836	low
TCGA-AR-A2LO	0.134932	low
TCGA-C8-A12V	0.149477	low
TCGA-E9-A1N8	0.150087	low
TCGA-A2-A0CO	0.164629	low
TCGA-GM-A3XN	0.16912	low
TCGA-EW-A1J5	0.17134	low
TCGA-D8-A3Z5	0.175301	low
TCGA-BH-A8FZ	0.175798	low
TCGA-AC-A4ZE	0.176522	low
TCGA-AO-A0JC	0.178303	low
TCGA-BH-A0DP	0.182668	low
TCGA-E2-A1II	0.185127	low
TCGA-BH-A0E6	0.18579	low
TCGA-D8-A140	0.186996	low
TCGA-E2-A15R	0.191548	low
TCGA-EW-A6SB	0.197837	low
TCGA-PE-A5DE	0.198004	low
TCGA-OL-A5RX	0.199001	low
TCGA-AO-A125	0.199415	low
TCGA-BH-A0H5	0.203101	low
TCGA-E9-A1QZ	0.20316	low
TCGA-AQ-A7U7	0.208871	low
TCGA-A7-A426	0.21069	low
TCGA-AO-A128	0.210939	low
TCGA-EW-A1P3	0.213919	low
TCGA-3C-AALI	0.215091	low
TCGA-BH-A0DO	0.216615	low
TCGA-BH-A0BO	0.217001	low
TCGA-A8-A08I	0.218839	low
TCGA-W8-A86G	0.220872	low
TCGA-C8-A134	0.225164	low
TCGA-A8-A09V	0.227806	low
TCGA-E2-A3DX	0.229497	low
TCGA-OL-A6VQ	0.230339	low
TCGA-A2-A0CL	0.230797	low
TCGA-GM-A2DI	0.234739	low
TCGA-BH-A0DH	0.237063	low
TCGA-A2-A0ST	0.237394	low
TCGA-AO-A129	0.238915	low
TCGA-EW-A1OW	0.24525	low
TCGA-A2-A0CR	0.246412	low
TCGA-BH-A0B0	0.246465	low
TCGA-A2-A4RY	0.248113	low
TCGA-A7-A3J1	0.249756	low
TCGA-AO-A0J8	0.25101	low
TCGA-B6-A401	0.251409	low
TCGA-E9-A1ND	0.255966	low
TCGA-A2-A04Q	0.260439	low
TCGA-E9-A1R0	0.261077	low
TCGA-E2-A1BD	0.264406	low
TCGA-AQ-A1H3	0.266308	low
TCGA-B6-A2IU	0.267311	low
TCGA-AC-A8OS	0.267754	low
TCGA-AR-A1AW	0.273003	low
TCGA-EW-A1P7	0.274446	low
TCGA-GM-A4E0	0.2773	low
TCGA-LD-A7W6	0.278649	low
TCGA-C8-A273	0.279308	low
TCGA-BH-A0BM	0.282617	low
TCGA-A2-A0YI	0.2827	low
TCGA-A2-A0CV	0.285838	low
TCGA-A2-A0CQ	0.289357	low
TCGA-MS-A51U	0.294517	low
TCGA-BH-A42V	0.294775	low
TCGA-B6-A0IJ	0.294793	low
TCGA-BH-A0BW	0.29506	low
TCGA-BH-AB28	0.295176	low
TCGA-AO-A0JJ	0.295464	low
TCGA-E2-A2P6	0.295687	low
TCGA-S3-AA15	0.296541	low
TCGA-A1-A0SE	0.297109	low
TCGA-BH-A0AU	0.299315	low
TCGA-E2-A158	0.300245	low
TCGA-AN-A0XL	0.301454	low
TCGA-AO-A1KR	0.301778	low
TCGA-E2-A1B6	0.30308	low
TCGA-AN-A0FJ	0.304449	low
TCGA-E2-A1LA	0.305222	low
TCGA-A2-A0T3	0.306289	low
TCGA-LD-A66U	0.307668	low
TCGA-E9-A2JT	0.310547	low
TCGA-OL-A5RV	0.313517	low
TCGA-EW-A1J2	0.313876	low
TCGA-GM-A2DO	0.313924	low
TCGA-AC-A2FB	0.316046	low
TCGA-BH-A0BT	0.316341	low
TCGA-LL-A440	0.316878	low
TCGA-AO-A0JL	0.318641	low
TCGA-AO-A0JG	0.319988	low
TCGA-E2-A10F	0.325576	low
TCGA-BH-A28O	0.329488	low
TCGA-S3-AA17	0.330033	low
TCGA-B6-A0X0	0.334129	low
TCGA-E2-A1IL	0.336758	low
TCGA-E9-A247	0.337045	low
TCGA-AN-A0FS	0.338307	low
TCGA-GM-A2DN	0.341997	low
TCGA-A2-A0YD	0.342414	low
TCGA-E2-A15I	0.342708	low
TCGA-BH-A0BG	0.343177	low
TCGA-B6-A0WZ	0.344766	low
TCGA-AC-A2FK	0.346825	low
TCGA-BH-A1FJ	0.347968	low
TCGA-PE-A5DC	0.349121	low
TCGA-AR-A1AN	0.349269	low
TCGA-BH-A0BQ	0.350035	low
TCGA-AR-A1AL	0.350522	low
TCGA-A1-A0SB	0.352477	low
TCGA-E9-A3X8	0.35324	low
TCGA-GM-A3NY	0.353434	low
TCGA-D8-A27K	0.354383	low
TCGA-E2-A1IJ	0.355956	low
TCGA-AR-A0TR	0.358336	low
TCGA-OL-A5D7	0.359158	low
TCGA-LL-A8F5	0.360665	low
TCGA-BH-A18H	0.361109	low
TCGA-A2-A25A	0.363186	low
TCGA-BH-A0BJ	0.364024	low
TCGA-5L-AAT1	0.364701	low
TCGA-B6-A0IA	0.364714	low
TCGA-AC-A2FG	0.365178	low
TCGA-3C-AAAU	0.365667	low
TCGA-B6-A0IQ	0.366167	low
TCGA-E2-A15E	0.367228	low
TCGA-AC-A8OQ	0.369225	low
TCGA-A8-A0A4	0.370047	low
TCGA-C8-A8HR	0.37248	low
TCGA-D8-A73U	0.37375	low
TCGA-AR-A2LN	0.373925	low
TCGA-BH-A0DT	0.374301	low
TCGA-LL-A441	0.376563	low
TCGA-OL-A66L	0.377662	low
TCGA-AO-A03R	0.379045	low
TCGA-A2-A1G0	0.379194	low
TCGA-B6-A0RT	0.379549	low
TCGA-BH-A1EU	0.380963	low
TCGA-A8-A09K	0.380993	low
TCGA-EW-A2FS	0.381167	low
TCGA-BH-A0E0	0.381785	low
TCGA-BH-A0DE	0.381883	low
TCGA-BH-A0B5	0.382855	low
TCGA-BH-A0E9	0.383481	low
TCGA-D8-A27T	0.384712	low
TCGA-AC-A2FO	0.386795	low
TCGA-AC-A6NO	0.388812	low
TCGA-AQ-A54O	0.388914	low
TCGA-BH-A8G0	0.389158	low
TCGA-A8-A095	0.395173	low
TCGA-E9-A1NE	0.39579	low
TCGA-A2-A3XW	0.396163	low
TCGA-OL-A5D8	0.397398	low
TCGA-BH-A0RX	0.400323	low
TCGA-A2-A0EO	0.401252	low
TCGA-EW-A1OV	0.402663	low
TCGA-BH-A18I	0.40334	low
TCGA-D8-A1XL	0.403441	low
TCGA-A7-A13H	0.406703	low
TCGA-BH-A42U	0.40707	low
TCGA-A2-A0YH	0.408179	low
TCGA-AN-A0FF	0.409266	low
TCGA-AR-A1AK	0.409556	low
TCGA-GM-A3XL	0.410854	low
TCGA-A2-A04V	0.411679	low
TCGA-D8-A1XO	0.411889	low
TCGA-GM-A3XG	0.417035	low
TCGA-OL-A6VR	0.418748	low
TCGA-AR-A1AH	0.418898	low
TCGA-BH-A0C3	0.419012	low
TCGA-BH-A1FB	0.419269	low
TCGA-AC-A8OP	0.421099	low
TCGA-AN-A04D	0.424332	low
TCGA-A7-A13F	0.424412	low
TCGA-E2-A14U	0.425252	low
TCGA-A7-A0CJ	0.426046	low
TCGA-E9-A229	0.427372	low
TCGA-AQ-A04L	0.429108	low
TCGA-E2-A1LI	0.43244	low
TCGA-A2-A0ES	0.433354	low
TCGA-AC-A3BB	0.434699	low
TCGA-EW-A3U0	0.435827	low
TCGA-E9-A243	0.436252	low
TCGA-AC-A2B8	0.437478	low
TCGA-E2-A15H	0.437507	low
TCGA-BH-A0W5	0.437663	low
TCGA-E9-A22D	0.439352	low
TCGA-BH-A0BD	0.439873	low
TCGA-A2-A0T5	0.441598	low
TCGA-5L-AAT0	0.441813	low
TCGA-EW-A3E8	0.442185	low
TCGA-E2-A1IO	0.442831	low
TCGA-OL-A97C	0.443678	low
TCGA-A1-A0SF	0.446353	low
TCGA-A2-A0EN	0.447132	low
TCGA-WT-AB44	0.447562	low
TCGA-A8-A08R	0.448471	low
TCGA-D8-A1JG	0.448588	low
TCGA-A8-A08O	0.449437	low
TCGA-B6-A3ZX	0.449753	low
TCGA-AR-A5QM	0.449932	low
TCGA-BH-A0EA	0.450268	low
TCGA-E2-A15D	0.451175	low
TCGA-S3-AA12	0.452775	low
TCGA-BH-A0W4	0.454475	low
TCGA-D8-A145	0.454912	low
TCGA-A2-A0T6	0.45556	low
TCGA-EW-A1IX	0.456912	low
TCGA-AQ-A54N	0.459442	low
TCGA-E2-A1L6	0.461404	low
TCGA-E9-A1RA	0.465232	low
TCGA-D8-A27M	0.466661	low
TCGA-GM-A2DA	0.468768	low
TCGA-E2-A1AZ	0.469157	low
TCGA-B6-A0RU	0.470839	low
TCGA-B6-A0RQ	0.472067	low
TCGA-BH-A0H0	0.472973	low
TCGA-D8-A1Y0	0.474361	low
TCGA-AR-A1AJ	0.481082	low
TCGA-AC-A3W7	0.481291	low
TCGA-AC-A3OD	0.481654	low
TCGA-A8-A07S	0.486777	low
TCGA-BH-A0C7	0.488575	low
TCGA-B6-A0IP	0.489259	low
TCGA-E2-A108	0.489641	low
TCGA-A2-A1G6	0.48991	low
TCGA-AR-A2LM	0.490976	low
TCGA-AO-A12E	0.490985	low
TCGA-BH-A0HA	0.49215	low
TCGA-A7-A0CE	0.494399	low
TCGA-A2-A25B	0.495018	low
TCGA-S3-A6ZG	0.496739	low
TCGA-LD-A74U	0.497865	low
TCGA-OL-A66K	0.4985	low
TCGA-AR-A24P	0.498722	low
TCGA-E9-A249	0.499303	low
TCGA-E2-A1LH	0.501701	low
TCGA-A2-A0EP	0.501949	low
TCGA-A2-A0CZ	0.502508	low
TCGA-XX-A899	0.503452	low
TCGA-A8-A093	0.50548	low
TCGA-B6-A0RP	0.505734	low
TCGA-BH-A0BV	0.507114	low
TCGA-AN-A041	0.507736	low
TCGA-EW-A1IZ	0.507818	low
TCGA-GM-A2DD	0.508328	low
TCGA-EW-A1PE	0.509738	low
TCGA-A7-A4SB	0.511402	low
TCGA-AR-A2LE	0.515559	low
TCGA-A2-A259	0.516997	low
TCGA-B6-A0I5	0.519026	low
TCGA-AC-A23G	0.520345	low
TCGA-E9-A227	0.524426	low
TCGA-OL-A66O	0.524863	low
TCGA-A7-A4SA	0.526649	low
TCGA-OL-A5RU	0.526692	low
TCGA-A2-A0SY	0.527626	low
TCGA-AR-A252	0.528278	low
TCGA-D8-A1JI	0.529186	low
TCGA-AO-A126	0.529983	low
TCGA-A2-A25F	0.530624	low
TCGA-PE-A5DD	0.531161	low
TCGA-AN-A046	0.534186	low
TCGA-AR-A2LR	0.534949	low
TCGA-A2-A0T4	0.534957	low
TCGA-EW-A1PB	0.535963	low
TCGA-D8-A1JB	0.536864	low
TCGA-B6-A0IH	0.538468	low
TCGA-B6-A0RI	0.539267	low
TCGA-AQ-A04J	0.539352	low
TCGA-AC-A2FF	0.540134	low
TCGA-A2-A0YK	0.54046	low
TCGA-A7-A425	0.542188	low
TCGA-E2-A15G	0.544414	low
TCGA-E2-A15K	0.544727	low
TCGA-A2-A3KC	0.545707	low
TCGA-A2-A3XZ	0.546351	low
TCGA-BH-A0WA	0.547243	low
TCGA-BH-A28Q	0.548228	low
TCGA-AR-A1AI	0.549624	low
TCGA-A8-A0AD	0.55249	low
TCGA-BH-A0BA	0.553481	low
TCGA-A7-A5ZX	0.555399	low
TCGA-E2-A1B5	0.557609	low
TCGA-AR-A1AM	0.558327	low
TCGA-AR-A0TT	0.560554	low
TCGA-A2-A04R	0.560882	low
TCGA-A8-A07J	0.564478	low
TCGA-B6-A0WT	0.567008	low
TCGA-AC-A3HN	0.567247	low
TCGA-EW-A1P0	0.568311	low
TCGA-GM-A2DB	0.568924	low
TCGA-D8-A3Z6	0.569996	low
TCGA-AR-A24K	0.572546	low
TCGA-E9-A5FK	0.576199	low
TCGA-BH-A0HK	0.577318	low
TCGA-AR-A0TP	0.583778	low
TCGA-B6-A40C	0.584223	low
TCGA-AN-A0XS	0.586202	low
TCGA-E9-A22H	0.587023	low
TCGA-AR-A2LQ	0.588989	low
TCGA-D8-A27H	0.590055	low
TCGA-HN-A2OB	0.590257	low
TCGA-E2-A14P	0.590427	low
TCGA-BH-A0DD	0.591026	low
TCGA-A2-A0D0	0.593082	low
TCGA-EW-A1P1	0.593131	low
TCGA-A7-A0CG	0.593688	low
TCGA-A8-A0A6	0.59495	low
TCGA-E2-A570	0.596499	low
TCGA-S3-AA14	0.596684	low
TCGA-E2-A1IF	0.602093	low
TCGA-AN-A0XW	0.602542	low
TCGA-A2-A1FZ	0.60541	low
TCGA-AO-A0J2	0.605865	low
TCGA-B6-A0RV	0.609454	low
TCGA-D8-A1XF	0.609564	low
TCGA-D8-A73X	0.610223	low
TCGA-BH-A209	0.611133	low
TCGA-E2-A10A	0.611179	low
TCGA-BH-A201	0.611378	low
TCGA-GM-A5PV	0.612632	low
TCGA-AO-A0J4	0.613867	low
TCGA-A8-A07E	0.614671	low
TCGA-AR-A24Q	0.617018	low
TCGA-D8-A146	0.617145	low
TCGA-E9-A1N9	0.61773	low
TCGA-D8-A4Z1	0.617731	low
TCGA-GM-A2DH	0.621342	low
TCGA-AO-A12A	0.6217	low
TCGA-AN-A0G0	0.624563	low
TCGA-A8-A0A7	0.626842	low
TCGA-AR-A24O	0.627162	low
TCGA-WT-AB41	0.627469	low
TCGA-A2-A0YL	0.628006	low
TCGA-BH-A0DV	0.629395	low
TCGA-E2-A15P	0.630172	low
TCGA-A2-A0CK	0.630996	low
TCGA-D8-A141	0.634299	low
TCGA-BH-A6R9	0.635147	low
TCGA-BH-A8FY	0.635844	low
TCGA-BH-A0H3	0.636739	low
TCGA-AR-A24W	0.637295	low
TCGA-C8-A3M7	0.637518	low
TCGA-AR-A1AQ	0.640554	low
TCGA-E2-A14Q	0.643056	low
TCGA-BH-A0DK	0.643204	low
TCGA-OL-A5DA	0.644312	low
TCGA-AO-A12C	0.646021	low
TCGA-BH-A1EW	0.646097	low
TCGA-E2-A15C	0.646578	low
TCGA-D8-A27L	0.648315	low
TCGA-A2-A0CP	0.649378	low
TCGA-E2-A1LE	0.650099	low
TCGA-3C-AALK	0.65037	low
TCGA-B6-A0IM	0.650545	low
TCGA-E2-A1LG	0.650979	low
TCGA-E9-A3QA	0.653591	low
TCGA-D8-A73W	0.653817	low
TCGA-B6-A0RG	0.657734	low
TCGA-A2-A0CW	0.657746	low
TCGA-AR-A24M	0.658005	low
TCGA-BH-A0HU	0.659317	low
TCGA-AR-A1AT	0.659724	low
TCGA-B6-A0IB	0.660335	low
TCGA-OL-A66H	0.661488	low
TCGA-A1-A0SI	0.661686	low
TCGA-AR-A0TQ	0.661721	low
TCGA-E9-A1RI	0.662123	low
TCGA-A8-A08F	0.663896	low
TCGA-A7-A0DA	0.666046	low
TCGA-A2-A0D3	0.667281	low
TCGA-D8-A27I	0.667414	low
TCGA-PL-A8LZ	0.669202	low
TCGA-C8-A12N	0.670447	low
TCGA-AR-A2LH	0.672736	low
TCGA-BH-A0B9	0.674482	low
TCGA-A8-A097	0.677349	low
TCGA-A2-A0SW	0.678268	low
TCGA-AC-A6IV	0.679311	low
TCGA-AR-A1AU	0.680637	low
TCGA-AC-A3YI	0.683038	low
TCGA-D8-A1XR	0.683528	low
TCGA-OL-A5RW	0.684248	low
TCGA-BH-A0E1	0.685134	low
TCGA-C8-A8HQ	0.686283	low
TCGA-A8-A08G	0.686344	low
TCGA-AN-A0FN	0.687781	low
TCGA-E2-A1B4	0.688172	low
TCGA-E9-A1N5	0.689691	low
TCGA-BH-A6R8	0.691346	low
TCGA-EW-A1PA	0.691636	low
TCGA-AO-A124	0.692955	low
TCGA-E2-A1B1	0.693728	low
TCGA-LD-A9QF	0.694402	low
TCGA-C8-A1HI	0.697307	low
TCGA-E2-A14R	0.698352	low
TCGA-EW-A424	0.699364	low
TCGA-A2-A4RW	0.699777	low
TCGA-A2-A0YC	0.701273	low
TCGA-A8-A06P	0.703336	low
TCGA-E9-A1N4	0.711029	low
TCGA-A2-A1FX	0.711184	low
TCGA-A2-A0EW	0.71224	low
TCGA-D8-A1X8	0.71658	low
TCGA-C8-A27B	0.717162	low
TCGA-AC-A8OR	0.721525	low
TCGA-A8-A09Q	0.721798	low
TCGA-A7-A4SC	0.724859	low
TCGA-E2-A15L	0.725038	low
TCGA-BH-A2L8	0.728057	low
TCGA-LL-A5YN	0.730275	low
TCGA-S3-AA11	0.730814	low
TCGA-BH-A0HO	0.734848	low
TCGA-A2-A04U	0.737597	low
TCGA-BH-A1F0	0.739936	low
TCGA-E2-A14N	0.741448	low
TCGA-BH-A0W7	0.742029	low
TCGA-C8-A12U	0.742187	low
TCGA-A2-A3KD	0.743194	low
TCGA-D8-A147	0.743909	low
TCGA-AR-A1AY	0.744477	low
TCGA-A8-A08C	0.745404	low
TCGA-A2-A1FW	0.745864	low
TCGA-B6-A0X1	0.750985	low
TCGA-AC-A6IX	0.752218	low
TCGA-AN-A04C	0.754829	low
TCGA-BH-A0C0	0.756707	low
TCGA-A2-A0EV	0.759991	low
TCGA-AO-A1KO	0.760614	low
TCGA-AR-A0TS	0.76095	low
TCGA-BH-A0BZ	0.76272	low
TCGA-PL-A8LY	0.763421	low
TCGA-EW-A1OY	0.765862	low
TCGA-AR-A250	0.766206	low
TCGA-A2-A0EQ	0.768861	low
TCGA-BH-A18V	0.769281	low
TCGA-C8-A12Y	0.770934	low
TCGA-A2-A0D4	0.776075	low
TCGA-A2-A04Y	0.778813	low
TCGA-AR-A0U0	0.7805	low
TCGA-D8-A1X7	0.782013	low
TCGA-AR-A24X	0.782869	low
TCGA-B6-A0RN	0.78488	low
TCGA-HN-A2NL	0.784909	low
TCGA-E9-A1RF	0.787315	low
TCGA-A2-A0T7	0.789608	low
TCGA-A7-A0DB	0.789809	low
TCGA-AC-A3TN	0.790031	low
TCGA-BH-A0EI	0.790558	low
TCGA-GM-A3NW	0.792356	low
TCGA-BH-A0HW	0.793078	low
TCGA-A1-A0SG	0.793186	low
TCGA-D8-A1XA	0.799022	low
TCGA-D8-A1XK	0.80236	low
TCGA-D8-A1XB	0.803117	low
TCGA-AC-A2BM	0.806923	low
TCGA-BH-A18S	0.808476	low
TCGA-AR-A5QP	0.809018	low
TCGA-AO-A0J9	0.811104	low
TCGA-BH-A0BF	0.813265	low
TCGA-D8-A27P	0.813433	low
TCGA-AR-A1AX	0.815112	low
TCGA-D8-A1JH	0.8153	low
TCGA-E9-A1R4	0.81591	low
TCGA-AR-A24Z	0.816098	low
TCGA-AC-A3W5	0.817511	low
TCGA-BH-A0BL	0.820684	low
TCGA-A7-A5ZW	0.825065	low
TCGA-AR-A24R	0.826937	low
TCGA-A7-A26F	0.82718	low
TCGA-AR-A24H	0.827431	low
TCGA-AN-A0FX	0.83066	low
TCGA-A2-A0EM	0.841954	low
TCGA-A2-A0CU	0.843175	low
TCGA-Z7-A8R6	0.843209	low
TCGA-BH-A1FL	0.845369	low
TCGA-EW-A1P4	0.849712	low
TCGA-BH-A1FE	0.851668	low
TCGA-GM-A2DM	0.851784	low
TCGA-A1-A0SH	0.855389	low
TCGA-A2-A0SX	0.85881	low
TCGA-AO-A0J6	0.859379	low
TCGA-BH-A0DQ	0.860164	low
TCGA-AR-A24T	0.864985	low
TCGA-E2-A15F	0.872326	low
TCGA-XX-A89A	0.873062	low
TCGA-E2-A15J	0.875947	low
TCGA-AR-A24V	0.878026	low
TCGA-BH-A18M	0.879857	low
TCGA-B6-A0RS	0.880189	low
TCGA-EW-A2FV	0.882666	low
TCGA-A2-A0CX	0.88482	low
TCGA-E2-A14T	0.886214	low
TCGA-A7-A2KD	0.88625	low
TCGA-BH-A1F6	0.886979	low
TCGA-A7-A3IY	0.887293	low
TCGA-AC-A3TM	0.887979	low
TCGA-AC-A2QI	0.890366	low
TCGA-C8-A26W	0.891585	low
TCGA-Z7-A8R5	0.891987	low
TCGA-AC-A5XS	0.893077	low
TCGA-A7-A0CD	0.894971	low
TCGA-C8-A132	0.896794	low
TCGA-BH-A0HN	0.903662	low
TCGA-EW-A1J1	0.906873	low
TCGA-E2-A154	0.910146	low
TCGA-AO-A03M	0.911023	low
TCGA-A2-A0T1	0.913338	low
TCGA-A8-A07F	0.9171	low
TCGA-E2-A15S	0.919059	low
TCGA-AR-A0TZ	0.921731	low
TCGA-GI-A2C8	0.924529	low
TCGA-AR-A1AP	0.925123	low
TCGA-EW-A1PC	0.925433	low
TCGA-E9-A1NH	0.925457	low
TCGA-GI-A2C9	0.927433	low
TCGA-A7-A0CH	0.929192	low
TCGA-V7-A7HQ	0.93096	low
TCGA-A7-A5ZV	0.93262	low
TCGA-A8-A07O	0.933861	low
TCGA-LL-A50Y	0.937006	low
TCGA-AO-A0JF	0.938973	low
TCGA-A1-A0SD	0.939241	low
TCGA-AC-A2FE	0.939715	low
TCGA-A2-A0D2	0.940469	low
TCGA-A2-A04T	0.946713	low
TCGA-A8-A0A2	0.948417	low
TCGA-A1-A0SQ	0.948509	low
TCGA-AR-A251	0.950769	low
TCGA-A8-A09B	0.95489	low
TCGA-D8-A1JM	0.95501	low
TCGA-E9-A1RE	0.955264	low
TCGA-E2-A1IU	0.95649	low
TCGA-AC-A62Y	0.958291	low
TCGA-EW-A6SC	0.958334	low
TCGA-A8-A079	0.959931	low
TCGA-A2-A3XT	0.962323	low
TCGA-AR-A2LJ	0.962927	low
TCGA-A7-A4SE	0.965263	low
TCGA-E2-A153	0.965476	low
TCGA-BH-A0HP	0.965715	low
TCGA-AO-A12F	0.967117	low
TCGA-A2-A0T0	0.969097	low
TCGA-E2-A1IG	0.973109	low
TCGA-OK-A5Q2	0.973503	low
TCGA-A1-A0SN	0.97401	low
TCGA-B6-A0X7	0.974016	low
TCGA-C8-A1HE	0.978223	low
TCGA-AO-A03T	0.980167	low
TCGA-E2-A10E	0.980565	low
TCGA-GM-A2DF	0.982202	low
TCGA-EW-A1P5	0.983067	low
TCGA-A8-A09M	0.990959	low
TCGA-BH-A0BP	0.994163	low
TCGA-A8-A09A	0.994808	low
TCGA-B6-A0WY	0.995304	low
TCGA-BH-A18K	0.997722	low
TCGA-GM-A2DC	1.00104	low
TCGA-AN-A0AL	1.00862	low
TCGA-BH-A1FH	1.01038	low
TCGA-A2-A1G4	1.01058	low
TCGA-BH-A0HX	1.01106	low
TCGA-B6-A0IO	1.01994	low
TCGA-BH-A0HF	1.02011	low
TCGA-E2-A15T	1.02175	low
TCGA-B6-A0WS	1.02237	low
TCGA-JL-A3YW	1.02304	low
TCGA-E2-A1BC	1.02427	low
TCGA-AR-A0U3	1.02539	low
TCGA-BH-A0DL	1.02844	low
TCGA-E2-A15O	1.03117	low
TCGA-C8-A138	1.03547	low
TCGA-BH-A0HQ	1.03735	low
TCGA-A7-A6VY	1.04291	low
TCGA-AN-A0FD	1.05096	low
TCGA-AC-A6IW	1.05114	low
TCGA-A2-A4S3	1.05153	low
TCGA-A8-A0A1	1.05787	low
TCGA-BH-A18N	1.0587	low
TCGA-EW-A1PG	1.06494	low
TCGA-AO-A0JB	1.06818	low
TCGA-AO-A03L	1.0703	low
TCGA-E2-A109	1.07717	low
TCGA-C8-A12M	1.07774	low
TCGA-C8-A12W	1.08594	low
TCGA-A2-A0EX	1.0866	low
TCGA-B6-A408	1.08662	low
TCGA-B6-A0WV	1.08761	low
TCGA-EW-A1OX	1.08802	low
TCGA-3C-AALJ	1.08959	low
TCGA-C8-A8HP	1.08975	low
TCGA-E2-A10C	1.09303	low
TCGA-A2-A3XY	1.09329	low
TCGA-EW-A423	1.09846	low
TCGA-GM-A5PX	1.09944	low
TCGA-A2-A04X	1.10042	low
TCGA-EW-A1PH	1.10286	low
TCGA-A2-A0CY	1.10393	low
TCGA-E2-A14V	1.1078	low
TCGA-AR-A1AS	1.11409	low
TCGA-E9-A1RB	1.1179	low
TCGA-D8-A27G	1.12417	low
TCGA-AO-A0J3	1.12554	low
TCGA-E9-A1NA	1.12557	low
TCGA-A7-A4SD	1.12789	low
TCGA-4H-AAAK	1.12827	low
TCGA-A2-A25E	1.1299	low
TCGA-AO-A12B	1.13124	low
TCGA-BH-A0DS	1.1318	low
TCGA-BH-A18F	1.1333	low
TCGA-A2-A04N	1.1346	low
TCGA-A2-A25C	1.13774	low
TCGA-E2-A156	1.13796	low
TCGA-E9-A3Q9	1.13955	low
TCGA-AO-A03V	1.14371	low
TCGA-D8-A1JS	1.14481	low
TCGA-BH-A0E7	1.14696	low
TCGA-D8-A1XQ	1.14754	low
TCGA-A8-A084	1.15051	low
TCGA-OL-A66J	1.15147	low
TCGA-LQ-A4E4	1.1529	low
TCGA-AN-A0XV	1.15797	low
TCGA-C8-A3M8	1.16234	low
TCGA-A2-A1FV	1.16508	low
TCGA-AN-A0XR	1.16566	low
TCGA-BH-A0HI	1.16932	low
TCGA-A8-A08B	1.17131	low
TCGA-D8-A1JD	1.1731	low
TCGA-E9-A6HE	1.17342	low
TCGA-AN-A0AT	1.17459	low
TCGA-BH-A1ET	1.17794	low
TCGA-A2-A0SU	1.18185	low
TCGA-BH-A0W3	1.18341	low
TCGA-A8-A091	1.18526	low
TCGA-E2-A15M	1.19818	low
TCGA-LL-A7SZ	1.20096	low
TCGA-BH-A1EX	1.20395	low
TCGA-EW-A2FW	1.20671	low
TCGA-BH-A0DG	1.20698	low
TCGA-E2-A1LS	1.20724	low
TCGA-OL-A5S0	1.21032	low
TCGA-E9-A1R2	1.21454	low
TCGA-EW-A6SD	1.21995	low
TCGA-E2-A1IE	1.22371	low
TCGA-AR-A24S	1.22446	low
TCGA-E2-A1L9	1.23082	low
TCGA-E9-A3HO	1.23233	low
TCGA-EW-A1P6	1.2338	low
TCGA-BH-A0BC	1.23635	low
TCGA-D8-A1JU	1.23719	low
TCGA-LL-A442	1.23778	low
TCGA-EW-A6S9	1.24821	low
TCGA-E9-A1RD	1.24976	low
TCGA-E9-A244	1.25162	low
TCGA-C8-A26Z	1.25376	low
TCGA-A7-A26J	1.25638	low
TCGA-E2-A107	1.25667	low
TCGA-B6-A400	1.26004	low
TCGA-D8-A1JL	1.26031	low
TCGA-BH-A1FU	1.26277	low
TCGA-B6-A0RH	1.26371	low
TCGA-E2-A573	1.27249	low
TCGA-LL-A5YM	1.27452	low
TCGA-BH-A0B4	1.27519	low
TCGA-A7-A13E	1.27701	low
TCGA-AR-A5QN	1.27801	low
TCGA-GM-A2D9	1.28084	low
TCGA-AO-A03P	1.28391	low
TCGA-C8-A135	1.28721	low
TCGA-A8-A08P	1.29105	low
TCGA-EW-A1J3	1.29636	low
TCGA-B6-A402	1.29942	low
TCGA-BH-A0B6	1.29957	low
TCGA-E2-A14Z	1.30018	low
TCGA-A7-A3J0	1.30234	low
TCGA-AN-A0XO	1.31318	low
TCGA-AR-A0TX	1.31366	low
TCGA-AO-A12H	1.32283	low
TCGA-A1-A0SP	1.32396	low
TCGA-E9-A22E	1.32456	low
TCGA-GM-A2DL	1.3265	low
TCGA-AN-A0FW	1.32981	low
TCGA-LL-A5YO	1.33471	low
TCGA-E2-A1IK	1.33666	low
TCGA-D8-A1X9	1.33731	low
TCGA-AC-A3YJ	1.33858	low
TCGA-AC-A3QQ	1.34072	low
TCGA-AO-A0JM	1.34206	low
TCGA-S3-AA10	1.34488	low
TCGA-BH-A0AZ	1.34782	low
TCGA-B6-A1KN	1.35376	low
TCGA-A8-A08A	1.35645	low
TCGA-E2-A106	1.35783	low
TCGA-A7-A13D	1.35792	low
TCGA-D8-A1XS	1.35815	low
TCGA-E9-A5FL	1.36102	low
TCGA-D8-A1XM	1.36213	low
TCGA-AR-A0U4	1.36677	low
TCGA-C8-A1HL	1.36757	low
TCGA-A8-A09T	1.36969	low
TCGA-OL-A6VO	1.37117	low
TCGA-A8-A08Z	1.37202	low
TCGA-A8-A07P	1.37525	low
TCGA-OL-A5RY	1.37531	low
TCGA-C8-A1HO	1.37643	low
TCGA-D8-A1XG	1.37683	low
TCGA-C8-A12O	1.37692	low
TCGA-OL-A66P	1.37706	low
TCGA-A2-A0CS	1.39401	high
TCGA-A2-A0ET	1.39535	high
TCGA-AR-A1AR	1.39739	high
TCGA-A2-A4S2	1.40109	high
TCGA-A8-A08T	1.40193	high
TCGA-B6-A0I1	1.40308	high
TCGA-AN-A0XP	1.4057	high
TCGA-A2-A0T2	1.40587	high
TCGA-E9-A22G	1.40838	high
TCGA-E2-A1IN	1.41099	high
TCGA-AO-A12D	1.41608	high
TCGA-AN-A0AS	1.42052	high
TCGA-A8-A08X	1.4257	high
TCGA-AO-A1KQ	1.4257	high
TCGA-AN-A0FZ	1.42722	high
TCGA-E2-A105	1.4294	high
TCGA-D8-A1Y1	1.43063	high
TCGA-A8-A086	1.43236	high
TCGA-A8-A085	1.43434	high
TCGA-B6-A0RM	1.43553	high
TCGA-A2-A3XX	1.43791	high
TCGA-A7-A26E	1.43999	high
TCGA-E2-A14X	1.45294	high
TCGA-E9-A54Y	1.4542	high
TCGA-D8-A27N	1.47218	high
TCGA-EW-A1PF	1.47421	high
TCGA-LL-A73Y	1.4764	high
TCGA-AR-A24N	1.48226	high
TCGA-A2-A4S1	1.49142	high
TCGA-A8-A06Z	1.49235	high
TCGA-E2-A10B	1.49348	high
TCGA-E2-A1LL	1.49842	high
TCGA-A7-A26I	1.50054	high
TCGA-OL-A66N	1.50075	high
TCGA-AR-A1AV	1.50235	high
TCGA-BH-A18J	1.50366	high
TCGA-A8-A09N	1.50508	high
TCGA-AO-A12G	1.50591	high
TCGA-LL-A6FR	1.51413	high
TCGA-A2-A04P	1.51864	high
TCGA-B6-A0IE	1.52751	high
TCGA-S3-A6ZF	1.5291	high
TCGA-C8-A12Q	1.53873	high
TCGA-A8-A06T	1.54135	high
TCGA-A2-A3Y0	1.55632	high
TCGA-B6-A0RE	1.55774	high
TCGA-A8-A09D	1.55778	high
TCGA-AO-A0J5	1.56099	high
TCGA-A8-A09R	1.57112	high
TCGA-AR-A255	1.57282	high
TCGA-E9-A1N3	1.57771	high
TCGA-AR-A24L	1.57921	high
TCGA-AO-A0JI	1.58235	high
TCGA-A2-A3XS	1.58356	high
TCGA-AR-A254	1.58584	high
TCGA-BH-A0H6	1.58989	high
TCGA-AN-A03Y	1.59152	high
TCGA-E2-A1IH	1.59599	high
TCGA-D8-A27V	1.59627	high
TCGA-D8-A1JP	1.59862	high
TCGA-A2-A0YE	1.59934	high
TCGA-A8-A07U	1.59959	high
TCGA-AC-A23C	1.60289	high
TCGA-E9-A295	1.61147	high
TCGA-BH-A0C1	1.62693	high
TCGA-A8-A07Z	1.63388	high
TCGA-B6-A1KI	1.63455	high
TCGA-JL-A3YX	1.63737	high
TCGA-AR-A0TV	1.64491	high
TCGA-BH-A0B3	1.64801	high
TCGA-BH-A0EB	1.64913	high
TCGA-A1-A0SM	1.66116	high
TCGA-E2-A15A	1.66504	high
TCGA-D8-A143	1.67293	high
TCGA-E2-A1L7	1.67655	high
TCGA-A2-A0YF	1.67805	high
TCGA-AC-A7VB	1.68901	high
TCGA-A2-A4RX	1.69173	high
TCGA-A7-A26H	1.69219	high
TCGA-E9-A1NC	1.70111	high
TCGA-A8-A07R	1.70112	high
TCGA-AO-A0JA	1.70285	high
TCGA-AC-A2QH	1.71258	high
TCGA-B6-A0RL	1.71625	high
TCGA-AN-A0XT	1.72625	high
TCGA-E9-A248	1.73054	high
TCGA-AR-A0TU	1.7321	high
TCGA-BH-A0AV	1.74722	high
TCGA-AC-A3QP	1.75679	high
TCGA-A2-A0ER	1.7573	high
TCGA-AC-A5EH	1.76644	high
TCGA-E9-A1NI	1.76737	high
TCGA-AC-A23E	1.76946	high
TCGA-EW-A1PD	1.7711	high
TCGA-AO-A0JE	1.77766	high
TCGA-E9-A5UO	1.78004	high
TCGA-GM-A2DK	1.79741	high
TCGA-E2-A1L8	1.79987	high
TCGA-AN-A0XN	1.8021	high
TCGA-E9-A1R5	1.80426	high
TCGA-LL-A7T0	1.81305	high
TCGA-AR-A1AO	1.81653	high
TCGA-PL-A8LX	1.82508	high
TCGA-D8-A27E	1.82759	high
TCGA-B6-A0X5	1.83185	high
TCGA-E9-A1NG	1.83915	high
TCGA-OL-A66I	1.84086	high
TCGA-BH-A0DI	1.849	high
TCGA-AO-A03U	1.85991	high
TCGA-BH-A0GY	1.8637	high
TCGA-BH-A1EO	1.8659	high
TCGA-AR-A2LL	1.86672	high
TCGA-AN-A049	1.86962	high
TCGA-AN-A0FK	1.87156	high
TCGA-B6-A40B	1.87941	high
TCGA-D8-A1X6	1.88311	high
TCGA-BH-A18T	1.89265	high
TCGA-EW-A1IY	1.89404	high
TCGA-C8-A1HG	1.90494	high
TCGA-LL-A5YP	1.90585	high
TCGA-D8-A1XC	1.91847	high
TCGA-E9-A1RH	1.93374	high
TCGA-C8-A26X	1.93797	high
TCGA-E2-A1B0	1.9395	high
TCGA-OL-A5RZ	1.94278	high
TCGA-E9-A1RC	1.94618	high
TCGA-LL-A740	1.94717	high
TCGA-D8-A1XW	1.95077	high
TCGA-BH-A0E2	1.95199	high
TCGA-C8-A27A	1.96078	high
TCGA-BH-A5J0	1.96175	high
TCGA-AN-A04A	1.96761	high
TCGA-BH-A0B7	1.97637	high
TCGA-E2-A576	1.98706	high
TCGA-E9-A245	1.99284	high
TCGA-A8-A092	1.99654	high
TCGA-A8-A075	2.00134	high
TCGA-BH-A1FC	2.0043	high
TCGA-A7-A4SF	2.01446	high
TCGA-E2-A572	2.01474	high
TCGA-BH-A18R	2.01544	high
TCGA-BH-A202	2.02141	high
TCGA-A7-A13G	2.02989	high
TCGA-BH-A0H7	2.03563	high
TCGA-BH-A0BR	2.04011	high
TCGA-AN-A03X	2.04357	high
TCGA-EW-A1P8	2.0617	high
TCGA-EW-A6SA	2.0647	high
TCGA-BH-A1FD	2.06722	high
TCGA-S3-A6ZH	2.07942	high
TCGA-E9-A24A	2.07987	high
TCGA-A8-A06R	2.0987	high
TCGA-A2-A0CM	2.10398	high
TCGA-A8-A06Y	2.1078	high
TCGA-E9-A22A	2.11198	high
TCGA-E9-A1N6	2.13792	high
TCGA-AO-A1KT	2.14005	high
TCGA-D8-A1XV	2.1471	high
TCGA-D8-A27R	2.15408	high
TCGA-A8-A07L	2.16754	high
TCGA-A2-A0CT	2.1892	high
TCGA-B6-A0IN	2.19082	high
TCGA-E9-A1R3	2.19211	high
TCGA-A1-A0SO	2.19719	high
TCGA-B6-A0I6	2.20695	high
TCGA-AC-A5XU	2.2122	high
TCGA-B6-A0I8	2.21498	high
TCGA-A2-A0EU	2.2214	high
TCGA-AN-A0AR	2.22827	high
TCGA-AQ-A04H	2.23023	high
TCGA-A7-A6VW	2.23301	high
TCGA-A8-A07I	2.23925	high
TCGA-AN-A0FY	2.24096	high
TCGA-A8-A08J	2.2426	high
TCGA-AO-A03N	2.2495	high
TCGA-BH-A0B1	2.25	high
TCGA-E9-A54X	2.25938	high
TCGA-A8-A076	2.27789	high
TCGA-D8-A1Y2	2.27802	high
TCGA-AR-A256	2.28747	high
TCGA-BH-A18L	2.29403	high
TCGA-B6-A0X4	2.29977	high
TCGA-BH-A1FR	2.31373	high
TCGA-E9-A1RG	2.32387	high
TCGA-AR-A0TW	2.32714	high
TCGA-AC-A2FM	2.3311	high
TCGA-A8-A07W	2.34319	high
TCGA-BH-A18P	2.35942	high
TCGA-BH-A0AW	2.37573	high
TCGA-C8-A1HF	2.37824	high
TCGA-A8-A0AB	2.39088	high
TCGA-5T-A9QA	2.39103	high
TCGA-A1-A0SJ	2.39134	high
TCGA-B6-A0WX	2.39625	high
TCGA-D8-A1XD	2.40134	high
TCGA-D8-A27F	2.40316	high
TCGA-BH-A0DX	2.41291	high
TCGA-C8-A12Z	2.41408	high
TCGA-A2-A4S0	2.4141	high
TCGA-A2-A0SV	2.41766	high
TCGA-D8-A1XY	2.41796	high
TCGA-C8-A131	2.43924	high
TCGA-A7-A0D9	2.44159	high
TCGA-D8-A1XT	2.44444	high
TCGA-E9-A1R7	2.48357	high
TCGA-BH-A1EN	2.48697	high
TCGA-AC-A2QJ	2.49501	high
TCGA-EW-A1IW	2.49913	high
TCGA-A8-A06O	2.50134	high
TCGA-BH-A0EE	2.50174	high
TCGA-BH-A18Q	2.50418	high
TCGA-B6-A0IG	2.51228	high
TCGA-E2-A14O	2.52612	high
TCGA-BH-A0HB	2.53372	high
TCGA-C8-A274	2.5357	high
TCGA-C8-A1HM	2.5555	high
TCGA-BH-A5IZ	2.5819	high
TCGA-OL-A5D6	2.58334	high
TCGA-A8-A09E	2.6137	high
TCGA-BH-A1ES	2.61641	high
TCGA-C8-A278	2.61971	high
TCGA-D8-A1JN	2.63921	high
TCGA-A7-A3IZ	2.64168	high
TCGA-LL-A5YL	2.6484	high
TCGA-A8-A099	2.65219	high
TCGA-AC-A7VC	2.70007	high
TCGA-LL-A6FQ	2.70461	high
TCGA-A8-A0A9	2.7073	high
TCGA-A8-A06Q	2.70892	high
TCGA-BH-A208	2.72728	high
TCGA-EW-A1OZ	2.72923	high
TCGA-D8-A1XZ	2.73485	high
TCGA-BH-A0H9	2.74425	high
TCGA-AN-A0AK	2.76867	high
TCGA-BH-A0HL	2.7706	high
TCGA-C8-A26V	2.77368	high
TCGA-AN-A0AM	2.78006	high
TCGA-A8-A07G	2.78465	high
TCGA-AR-A24U	2.78546	high
TCGA-BH-A0HY	2.79362	high
TCGA-AO-A0J7	2.79812	high
TCGA-E9-A1NF	2.80675	high
TCGA-E9-A228	2.82474	high
TCGA-S3-AA0Z	2.82602	high
TCGA-A7-A6VV	2.82834	high
TCGA-A2-A0YJ	2.8343	high
TCGA-BH-A0GZ	2.83762	high
TCGA-A7-A26G	2.87238	high
TCGA-E2-A159	2.89372	high
TCGA-BH-A0B8	2.93465	high
TCGA-A7-A3RF	2.95011	high
TCGA-E9-A1R6	2.9662	high
TCGA-B6-A0RO	2.97226	high
TCGA-E2-A14Y	2.97275	high
TCGA-B6-A409	3.0184	high
TCGA-UL-AAZ6	3.02338	high
TCGA-EW-A1J6	3.02913	high
TCGA-BH-A0AY	3.03029	high
TCGA-AN-A0XU	3.04072	high
TCGA-D8-A1Y3	3.05055	high
TCGA-A2-A0YG	3.05902	high
TCGA-A8-A08S	3.06106	high
TCGA-A7-A56D	3.07488	high
TCGA-LL-A9Q3	3.10225	high
TCGA-A2-A3XV	3.10368	high
TCGA-D8-A1XU	3.12694	high
TCGA-A2-A0YM	3.13073	high
TCGA-D8-A27W	3.15317	high
TCGA-AN-A0FT	3.15912	high
TCGA-A2-A0EY	3.16105	high
TCGA-AN-A0FV	3.19693	high
TCGA-AR-A2LK	3.20624	high
TCGA-AR-A0U2	3.26118	high
TCGA-B6-A1KC	3.28317	high
TCGA-BH-A18U	3.29405	high
TCGA-E9-A226	3.3092	high
TCGA-E9-A5UP	3.34097	high
TCGA-A8-A08L	3.39544	high
TCGA-AR-A0TY	3.42333	high
TCGA-A8-A09X	3.45566	high
TCGA-BH-A1FN	3.50135	high
TCGA-D8-A1JJ	3.54953	high
TCGA-A2-A0YT	3.57756	high
TCGA-E2-A152	3.5833	high
TCGA-D8-A1JC	3.60032	high
TCGA-E2-A155	3.61641	high
TCGA-AO-A1KP	3.63219	high
TCGA-BH-A1EY	3.71087	high
TCGA-UU-A93S	3.7169	high
TCGA-E2-A2P5	3.76528	high
TCGA-AC-A3EH	3.83087	high
TCGA-C8-A137	3.89621	high
TCGA-B6-A0WW	3.93363	high
TCGA-A8-A07C	3.96745	high
TCGA-BH-A1EV	3.99758	high
TCGA-B6-A1KF	4.01959	high
TCGA-D8-A1JF	4.04118	high
TCGA-C8-A275	4.0498	high
TCGA-A8-A09W	4.13672	high
TCGA-E2-A150	4.16543	high
TCGA-D8-A13Z	4.24322	high
TCGA-D8-A13Y	4.26829	high
TCGA-A8-A07B	4.29044	high
TCGA-AO-A0JD	4.30472	high
TCGA-AN-A0AJ	4.31287	high
TCGA-BH-A1F2	4.33575	high
TCGA-A8-A06X	4.42505	high
TCGA-A7-A6VX	4.42965	high
TCGA-E9-A2JS	4.49256	high
TCGA-D8-A1J8	4.54906	high
TCGA-BH-A18G	4.72914	high
TCGA-BH-A1FG	4.75685	high
TCGA-A7-A0DC	4.76145	high
TCGA-E2-A56Z	4.81707	high
TCGA-B6-A0IK	4.81903	high
TCGA-AN-A0FL	4.83739	high
TCGA-D8-A1XJ	4.85046	high
TCGA-AC-A62V	4.85935	high
TCGA-A2-A1G1	4.86913	high
TCGA-AO-A03O	4.87732	high
TCGA-D8-A142	4.90787	high
TCGA-D8-A1JE	4.93287	high
TCGA-D8-A1JT	4.93818	high
TCGA-E2-A574	5.13438	high
TCGA-BH-A1F5	5.14432	high
TCGA-LL-A73Z	5.27232	high
TCGA-EW-A2FR	5.36156	high
TCGA-BH-A0DZ	5.46526	high
TCGA-C8-A1HJ	5.50497	high
TCGA-C8-A1HN	5.63495	high
TCGA-AR-A5QQ	5.91903	high
TCGA-A2-A04W	6.27859	high
TCGA-AC-A2BK	6.38701	high
TCGA-C8-A12X	6.39612	high
TCGA-BH-A203	6.47248	high
TCGA-A8-A06U	6.48527	high
TCGA-AQ-A0Y5	6.5	high
TCGA-D8-A1J9	6.50928	high
TCGA-BH-A42T	6.53641	high
TCGA-BH-A204	6.80511	high
TCGA-A1-A0SK	6.84867	high
TCGA-C8-A12P	6.97764	high
TCGA-AC-A62X	7.12199	high
TCGA-A2-A0D1	7.17875	high
TCGA-D8-A1JA	7.18851	high
TCGA-D8-A1X5	7.45469	high
TCGA-C8-A1HK	7.55421	high
TCGA-E2-A1LB	7.57377	high
TCGA-A8-A09I	7.72876	high
TCGA-E2-A1LK	8.29634	high
TCGA-B6-A0I9	8.6512	high
TCGA-AQ-A1H2	9.88788	high
TCGA-E2-A14W	10.5979	high
TCGA-C8-A12L	10.8297	high
TCGA-E9-A22B	11.0371	high
TCGA-A2-A3XU	11.4948	high
TCGA-BH-A1FM	13.7133	high
TCGA-AO-A1KS	18.5723	high
TCGA-BH-A1F8	20.2789	high
TCGA-C8-A130	29.2234	high
